# Supplementary material for: Novel participatory methods for co-building an agent-based model of physical activity with youth
Source: PLoS One. 2020 Nov 10;15(11):e0241108. doi: 10.1371/journal.pone.0241108 (PMC7654780; doi:10.1371/journal.pone.0241108)
Supplement: S1 File — (XLSX) [file pone.0241108.s002.xlsx]

## Sheet: Post Session 1
SESSION 1
	What is one thing you've learned of will take away from this session?	What is one thing you're confused or have a question about?	"What, would you change about the storytelling activity? Did the storytelling activity help you understand modeling? What could we add to the storytelling activity to make it more understandable?"
	We have some (same?) Hopes + Fears	How well we will work together	nothing it gave me a visual rep. of the program
	I've learned about how the software will work.	How are we going to build this software.	Yes, the storytelling made the modeling more understanding.
	Process of storytelling	Nothing as of now	"Nothing (change about storytelling activity) Yes (storytelling help understand modeling)"
	That someone doesn't like pizza	Nothing reall	Nothing, yes, nothing
	I learned new things about people (icebreaker activity)	nothing	loved the storytelling activity, don't need changes
	One thing I learned was ideas to motivate me to become physicaly active	Nothing	Nothing, Yes, Nothing
	I learned to be more social	Nothing	Nothing, Yes, Nothing try brainstorming

## Sheet: Post Session 2
SESSION 2
	What is one thing you've learned of will take away from this session?	What is one thing you're confused or have a question about?	"What was the most difficult thing about the behavior over time activity? What, if anything, would you change about the behavior over time activity? What could we add to the behavior over time activity to make it more understandable?"
	Being active is very important. Organize your day	I understood everything	People was talking to much, I wouldn't change nothing, I wouldn't add nothing
	Citizen science and particitory research. Interesting field of study to consider	How can I get more information on mapscorps?	I believe it all worked together well and next time we should try to be here early and a little more timely
	That I need to try and do more physical activity while I'm at work	n/a	I think the behavior over time activity is very understandable and hold a lot of info
	Mapping places that make physical activity difficult/easy	n/a	The most difficult thing was determining level of activity
	To change my daily activity	Nothing	Nothing it was different, Nothing just keep trying new stuff, Nothing
	I have learned that everyone has different sceduals throughout the day + we did mapscorps	Nothing	I think we got a little more talkative as the meeting went on, I don't know, I don't know
	MapsCorps, weekday activity	None	Have more discussions
	How active I am during the day, MapsCorps	Nothing	"Thinking about what I do (difficult) Become more active (what would you change) Lines to make it easier to graph (add to activity)"

## Sheet: Post Session 3 
SESSION 3
	What is one thing you've learned of will take away from this session?	What is one thing you're confused or have a question about?	What, if anything, did you learn about by participating in the physical activity mapping activity?
	Being active is very important. Organize your day	I understood everything	People was talking to much, I wouldn't change nothing, I wouldn't add nothing
	Citizen science and particitory research. Interesting field of study to consider	How can I get more information on mapscorps?	I believe it all worked together well and next time we should try to be here early and a little more timely
	That I need to try and do more physical activity while I'm at work	n/a	I think the behavior over time activity is very understandable and hold a lot of info
	Mapping places that make physical activity difficult/easy	n/a	The most difficult thing was determining level of activity
	To change my daily activity	Nothing	Nothing it was different, Nothing just keep trying new stuff, Nothing
	I have learned that everyone has different sceduals throughout the day + we did mapscorps	Nothing	I think we got a little more talkative as the meeting went on, I don't know, I don't know
	MapsCorps, weekday activity	None	Have more discussions
	How active I am during the day, MapsCorps	Nothing	"Thinking about what I do (difficult) Become more active (what would you change) Lines to make it easier to graph (add to activity)"

## Sheet: Post Session 4
	SESSION 4
What is one thing you've learned of will take away from this session?		What is one thing you're confused or have a question about?	What, if anything, did you learn about by participating in the physical activity mapping activity?	What was the most difficult thing about the physical activity mapping activity? What would you change about the physical activity mapping activity?
Team work makes a diference		NA	I learned Tarboro is really small	Looking at the streets and the names; Nothing
Participation is important		NA	There are a lot of places for activity	locating things
reading maps		nothing	seeing how much I move	finding the places; nothing
I learned that Tarboro has more parks than I thought		NA	I learn that Tarboro is bigger than I thought	Tracing the streets
There's more places to go than I didn't know		none	Where people lives, where you can do active/nonactive things	none
I've learned that I need to learn my road names		nothing	I learned that I have no idea where I'm at when it comes to maps	I don't do anything so its hard to find places to go; nothing
the importance of communication		NA	NA	I loved the activity and would not change a thing
to have more patients; bring more idea		NA	pay attention more; listen	not loosing it's different it shows; its not that bad

## Sheet: Post Session 5
SESSION 5
	What is one thing you've learned of will take away from this session?	What is one thing you're confused or have a question about?	What, if anything, did you learn about by participating in the appreciative inquiry activity?	What was the most difficult thing about the appreciative inquiry activity?	What, if anything, did you learn about by participating in the diagramming activity?	What was the most difficult thing about the diagramming activity?	What would like to call the YAB	What fun activity would you be interested in doing this summer?
	most people enjoy PA w/ family and friends	no questions @ this time	same answer (most people enjoy PA w/ family and friends)	finding a peak expernice of activity	NA	NA	Young visionaries of health	not sure! Maybe a picnic at the park
	learn about youth leadership training	nothing	learn more about my member				YAB	doesn't matter
	how to better listen during people talking	NA	I learned more about people and how to affectively under other	answering questions			what is most voted on	just hanging out
	how different other people stay active	nothing at the moment	how active we all are	the questions			NA	amusement park
	more things about my peers	NA	to come together and talk	actually thinking about			Bay Club	going on trips
	It was preston first time hicking	NA	I learned more about my friends	NA	NA	NA	future of the youth	swimming at the pool
	I've learned that someone went surfing	nothing	I've learned that some people go do cool thins	deep thinking about self			the assoisation of youngangs	swimming in river
	I've learned about elijah and the things he have done in the community	NA	I've learned about everyone's memoraibe activity	answering the question			I like calling it 'The YAB'	picnic

## Sheet: Baseline Results
ID	Date	Gender	Birthday	NH_white	Asian	Black	Mexican	Other_hisp	AIAN	Other	HELP_Q1	HELP_Q2	HELP_Q3	HELP_Q4	HELP_Q5	HELP_Q6	HELP_Q7	HELP_Q8	HELP_Q9	HELP_Q10	HELP_Q11	HELP_Q12	HELP_Q13	HELP_Q14	PA_saferoute	PA_education	PA_sidewalk	PA_bus	PA_safeparks	PA_landuse	PA_educfams	PA_educdiab	PA_school	PA_media	PA_prompts	PA_trails	PA_Other	Help_active	Prevent_active	Places_help	Places_help_why	Places_hurt	Places_hurt why	People_influence
101	2019-04-17	Girl	2001-10-22	0	0	1	0	0	0	0	4	3	4	3	4	4	3	1		1	2	3	3	3	0	0	1	0	0	0	0	0	1	0	0	1	0	Dance in the band, walk my dog, take the stairs	Being lazy, rushing	At home jogging or walking	The nice weather and the country	School	To much activies going on a social life, lack of focus	I influence myself because I know I can do it
102	2019-04-17	Boy	2003-11-05	0	0	1	0	0	0	0	3	4	4	4	4	4	3	3	3	3	4	4	4	4	0	0	1	0	0	1	0	0	0	1	0	0	0	Playing sports year round, I am more physically active when being instructed (coaches)	Sometimes time is an issue and the drive/wanting to exercise	During practice
103	2017-04-10	Girl	2002-08-31	0	0	1	0	0	0	0	3	3		3	3	3	3	3	3	3	4	3	4	3	0	0	0	0	0	1	1	0	1	0	0	0	0	People doing it with me or having music	Not being motivated or having a will	Outside, gym	They have air condition and music	When its hot outside	I will ready to go back in or go home	Sports players
104	2019-04-10	Boy	2002-03-14	0	0	1	0	0	0	0	3	4	3	3	4	3	3	2	3	2	2	4	4	4	1	0	1	0	0	0	0	0	1	0	0	1	0	My friends	Cheat days	The pool, tennis court	Everyone around me are working out also	School	We sit all day	My mom, friends
105	2019-04-10	Boy	2000-10-07	0	0	0	0	1	0	0	3	2	3	3	4	3	1	1	1	1	2	3	4	4	0	1	0	0	0	0	0	0	1	0	0	1	0	Music	Not having time	Parks, gym	We have something to do	Home	Stay on Phone	Mother, friends, sister
106	2019-04-10	Girl	2003-05-26	0	0	1	0	0	0	0	3	4	4	4	4	4	1	1	1	1	3	4	4	4	0	0	0	0	1	0	0	0	0	1	0	1	0	Being involved in sports and a lot of other out of school activities	Being busy/tired	Outside of school, church, work, and home	They are all inside and outside activities and stuff I like doing	School	We only have to do PE freshman year every other class we just sit in a chair all day	Friend and family
107	2019-04-10	Girl	2002-07-21	0	0	1	0	0	0	0	4	3	2	4	3	2	1	3	4	1	3	4	3	4	0	0	1	0	0	0	0	0	0	1	1	0	0	Going with friends and family	Schedule/transportation	School track	Across the street from my house	Home	TV	My mom
107	2019-04-10	Girl	2000-10-21	1	0	0	0	0	0	0	3	2	4	3	4	3	1	1	1	1	3	3	4	3	1	0	0	0	1	0	1	1	1	1	1	1	0	Music	Procrastination/myself, being lazy	School track	I walk through halls of school	In my bed/at home	Nothing Im just lazy	my sister, my step dad, my brother, my mom
107	2019-04-10	Girl	2002-06-25	0	0	0	1	0	0	0	2	2	3	3	4	3	2	1	1	1	2	3	4	4	0	1	0	0	0	0	1	0	0	0	0	1	0	Being surrounded by people who are also physically active	Not having enough time	Parks, gyms	Im around people who are also being physically active	At home, school	At home Im easily distracted and school were not encouraged to	My parents
																									2													Dance 1	Time 5	home/work 2	weather 1	weather 1	sit all day 2	myself 1
																									2													Sports 2	Motivation/Lazy 5	walking/jogging 1	proximity /ease 2	school 4	technology 2	sports 1
																									4													Pets 1	Tired 1		surround by others exercising 2	home 4	distraction 2	mom 4
																									0													Stairs	Transportation 2		Air confitioning 1	bed	not encouraged to 2	friends 3
																									2													Music 4		gym 3	something to do 1		choices 1	family 3
																									2													Friends 2		pool 1	stuff I like doing 1		lazy 1	siblings 2
																									3													Family		church 1	music 1
																									1													Encouraged by others 5
																									5															outside/parks 3
																									4															practice at school 3
																									2
																									6
																									0

## Sheet: Final Survey Results
ID	Gender	Date	HELP_Q1	HELP_Q2	HELP_Q3	HELP_Q4	HELP_Q5	HELP_Q6	HELP_Q7	HELP_Q8	HELP_Q9	HELP_Q10	HELP_Q11	HELP_Q12	HELP_Q13	HELP_Q14	PA_saferoute	PA_education	PA_sidewalk	PA_bus	PA_safeparks	PA_landuse	PA_educfams	PA_educdiab	PA_school	PA_media	PA_prompts	PA_trails	PA_Other	Help_active	Prevent_active	Places_help	Places_help_why	Places_hurt	Places_hurt why	People_influence
101	G	2019-05-22	4	3	3	4	4	3	1	1	3	1	4	3	4	4	0	0	0	0	1	0	0	1	0	0	0	1	0	Dancing; nice weather; motavation	Sick; lazy; busy	Home; school	Conformtable places	parks; tracks; trails	the bushes; insects	people around my age
102	B
103	G	2019-05-22	3	1	3	3	4	3	4	***Both 3 and 4 were checked***	3	2	3	3	3	2	0	1	1	0	1	0	0	0	0	0	0	0	0	To have others with me and music	Having other plans already	Park; skating ring; skyzone; mall	Being around others	Home; restaurants; library	You can't walk around that much	Music; people I talk to be around
104	B
105	B	2019-05-22	3	2	3	3	4	4	3	1	3	1	3	3	3	3	0	0	0	0	1	1	0	0	0	0	0	1	0	Being with people who are active	Homework; phone	Home; park	Being around with others that are active	Bedroom	Don't have space	Mother and other family members
106	G	2019-05-22	4	4	3	4	4	4	4	1	3	1	4	4	2	4	1	0	0	0	1	0	0	0	1	0	0	0	0	Sports; work/volunteering; babysitting	Homework; school	Work; afterschool	With friends; making money	School; home	Classes; not having nothing to do/tired	Friends; co-workers; children I work with
107	G	2019-05-22	3	4	3	3	4	4	3	1	4	1	4	4	4	4	0	1	1	0	0	0	0	1	0	0	0	0	0	Friends/family	Location	schoo; soccer pratice	friends/location/commitment/responsibility	Home	phone; netflix; tv; etc	My mom; my grandma; some friends
107	G	2019-05-22	3	2	3	3	4	3	4	1	4	1	2	3	3	4	0	0	0	0	0	0	0	0	1	0	1	1	0	Music; being motivated at the right time; other people being active with me	Being lazy; alone; tired	Home; school	I feel comfortable	At my grannts; store; bedroom inside home	not enough space; use to not doing anything in thoes paces so its just a bad habit not to do anything in them	everyone
107	G	2019-05-22	2	3	4	3	4	4	3	2	2	1	2	4	3	4	0	0	0	1	1	0	1	0	0	0	0	0	0	Being around people who are also physically active	Having a lot of assignment for school	Parks; gym	It’s a place where people go to be physically active	Home; restaurants	People go to these places to relax	Siblings; friends
																																				peers 3
																														Dancing 1	Sick	Home 3	comfortable 2	parks 1	nature	music
